# Supplementary material for: Biomarkers and Proteomics in Sarcomeric Hypertrophic Cardiomyopathy in the Young—FGF-21 Highly Associated with Overt Disease
Source: J Cardiovasc Dev Dis. 2024 Mar 29;11(4):105. doi: 10.3390/jcdd11040105 (PMC11050055; doi:10.3390/jcdd11040105)
Supplement: Supplementary file 1 [file jcdd-11-00105-s001.zip]

Archive with 1 entries (1 files):
- jcdd-2914809-supplementary.pdf
